# Supplementary material for: Corticosteroid use in COVID-19 patients: a systematic review and meta-analysis on clinical outcomes
Source: Crit Care. 2020 Dec 14;24:696. doi: 10.1186/s13054-020-03400-9 (PMC7735177; doi:10.1186/s13054-020-03400-9)
Supplement: Supplementary file 5 — Additional file 5. NOS score. [file 13054_2020_3400_MOESM5_ESM.xlsx]

## Sheet: Blad1
Article	reference	Representativiness of exposed cohort	Selection of non exposed cohort	Ascertainment of exposure	Outcome of interest not present at start	Comparability main	Comparability additional factors	Assessment of outcome	Follow-up long enough	Adequacy of follow up		NOS-Score
Bani Sadr	39			*	*			*	?		M	4
Cao et al.	80		*	*	*			*	?	*	M	5
Chen zhu hong	70	*	*	*	*			*	*	*	V	7
Chroboczek et al.	72		*	*	*	*	*	*	?	?	R	6
Fadel et al.	38			*	*	*	*	*		*	M	6
Fang Mei Yang	40		?	*	*			*	*	*	V	5
Feng Ling Bai	66			*	*			*	*	*	M	5
Fernandez Cruz et al.	41			*	*	*	*	*			M	5
Gazaruzzo	42			*	*			*			M	3
Gong Guan Jin	43	*		*	*			*	*	*	V	6
Huang Song Xu	45		*	*	*		-	*			M	4
Hu wang hu	44		*	*	*		-	*	?		M+ V	4
Huang Yang Sang	81			*	*	*	*	*			M	5
Keller	73		*	*	*	*	*	*			M	6
Li Hu Song	46		?	*	*	*	*	*			V	5
Li Li Yin	47			*	*	*	*	*	?	?	M	5
Li Zhou li	48			*	*	*	*	*	*		M	6
Lui Fang Deng	49	?	?	*	*	-	-	*			R	3
Liu Zheng Huang	50		*	*	*	-	-	*	*	?	V	5
Liu Zhang Wu	82		?	*	*	-	-	*	*	*	m	5
Lu Chen Wang	51			*	*	*	*	*	*	*	M	7
Ma Qi Deng	52	*		*	*			*	?	?	M V	6
Ma Zeng Zhan	53	?	*	*	*		-	*	?	?	M V	4
Majmundar	54			*	*	*	*	*	?	*	M	6
Mikulska	55		*	*	*	-	-	*	*	*	M	6
Nelson	56		*	*	*	*	*	*	*	*	M	8
Rodriquez-Bano	57	*		*	*	*	*	*	?	*	M	7
Rubio	68			*	*	?	?	*	*	*	M	5
Salton	58		*	*	*	*	*	*	*	*	M	8
Shen Zheng Sun	59	?		*	*			*	*		M V	4
Shi Wu Wang	71		?	*	*			*		*	V	4
Wang Jiang he	60	?		*	*			*	*	*	M	7
Wang Yang Li	67		*	*	*			*	?	?	M V	4
Wang Zhang Yu	69	?	?	*	*	*	*	*		*	M	6
Wu Chen Cai	61		?	*	*			*	?	*	M	4
Wu Huang Zhu	62		*	*	*	*	*	*	*	?	M	7
Xu Chen Yuan	63	?		*	*	?	?	*	*	*	M	5
Yang Lipes	64	-	-	*	*	*	*	*	?	*	M	6
Zha Li Pan	65	-	*	*	*	*	-	*	?	?	M	5
		NR = not rported
		PM propensity matched
		M = Mortality
		V = Viral Clearance
